# Supplementary material for: Domain-specific p53 mutants activate EGFR by distinct mechanisms exposing tissue-independent therapeutic vulnerabilities
Source: Nat Commun. 2023 Mar 28;14:1726. doi: 10.1038/s41467-023-37223-3 (PMC10050071; doi:10.1038/s41467-023-37223-3)
Supplement: Supplementary file 3 — Supplementary Data 1 [file 41467_2023_37223_MOESM3_ESM.xlsx]

## Sheet: Sheet1
Patient	TP53 mutation	Stage
1	KO	II (H)		(H): High risk
2	KO	II (H)		(L): Low risk
3	KO	II (H)
4	KO	III
5	W23Y	II (L)
6	W23Y	II (H)
7	S33A	II (H)
8	W53A	II (L)
9	W53Q	II (H)
10	W23Y	III
11	S37T	III
12	Q52K	III
13	R175H	II (L)
14	R175H	II (H)
15	R248W	II (L)
16	R248W	II (H)
17	H115L	III
18	R175H	III
19	R248Q	III
20	R248W	III
21	R248W	III
22	R273H	III
23	I255S	III
24	R248Q	IV
25	R273H	IV
