# Supplementary material for: Domain-specific p53 mutants activate EGFR by distinct mechanisms exposing tissue-independent therapeutic vulnerabilities
Source: Nat Commun. 2023 Mar 28;14:1726. doi: 10.1038/s41467-023-37223-3 (PMC10050071; doi:10.1038/s41467-023-37223-3)
Supplement: Supplementary file 5 — Source Data [file 41467_2023_37223_MOESM5_ESM.xlsx]

## Sheet: Fig. 1B
%	Breast	Cervical	Colorectal	Endometrial	GI stromal	Melanoma	Lung	Ovarian	Pancreatic	Prostate	Renal	Head and Neck	Bladder	Glioma	Esophagogastric
TAD	2.53262	0	2.0854	3.19635	2.18978	1.91781	2.4	1.63934	2.19123	2.09205	1.66205	1.6129	1.63934	1.98915	1.75953
DBD	38.9102	42	32.4727	42.9224	27.7372	33.1507	36.2286	34.4262	39.4422	36.1227	27.9778	42.4731	26.9321	33.0922	38.4164
OD	1.8419	2	2.48262	2.2831	0.729927	2.73973	3.14286	2.62295	3.18725	1.67364	2.21607	3.76344	0.702576	1.26582	1.75953
CTD	0.460476	0	0.099305	0.456621	0.729927	0	0.285714	0.327869	0.199203	0	0	0	0.234192	0	0

## Sheet: Fig. 1D
%	TC										TIF										2cm										5cm
W23Y (L)	23.1776	23.2609	19.3012	14.5161	21.2224	16.2708	20.5882	19.9539	21.875	21.6743	22.8164	19.9153	22.7606	26.087	21.9477	27.7467	24.5416	20.4082	22.5467	25.7182	21.7617	28.2946	24.0163	31.5634	28.6313	34.0716	30.3823	24.3513	21.1297	14.1994	0	0	0	0	0	0	0	0	0	0
W53A (L)	17.7172	22.7083	13.6842	12.0902	14.6947	12.3667	8.726	13.5279	14.4638	12.3845	9.75395	12.2085	13.2371	10.6996	12.426	8.97736	16.3306	16.2725	16.3311	15.8609	9.98004	7.61905	6.80713	4.47761	5.77849	8.20433	5.09091	5.81395			0	0	0	0	0	0	0	0	0	0
W23Y (H)	24.6753	29.6473	22.0964	23.7848	32.0645	36.0921	22.6836	28.7854	35.9524	27.0523	21.8775	23.0644	15.7984	25.0464	16.9843	19.4463	26.1643	20.5584	17.438	18.3221	16.9094	20.3742	19.474	14.7832	13.085	19.0024	18.0943	20.3432	15.5835	16.27	0	0	0	0	0	0	0	0	0	0
W53Q (H)	5.20231	8.23828	8.93574	9.11736	17.1779	8.18713					14.5695	10.929	13.941	7.46032	11.0368	14.939	13.1265				0.829187	0.867052	2.18068	1.00167							0	0	0	0	0	0	0	0	0	0
S33A (H)	24.4105	39.7287	23.3434	27.5654	31.3158	21.645	27.0609	16.0476	19.1765	25.9635	22.6804	18.4426	20.936	20.6667	17.2291	16.4634	15.374	19.0244	15.0571	22.3565	10.7181	19.4444	21.6962	14.9484	12.0729						0	0	0	0	0	0	0	0	0	0
W23Y	40.2597	26.4069	29.2683	32.2314	21.4953	22.6667	18.1452	28.4404	22.7414	20.2703	26.0116	29.4872	17.8571	27.6243	24.5399	19.1083	23.0769	23.4375	19.1177	22.8972	29.529	29.8137	35.0674	38.7755	25.1894						0	0	0	0	0	0	0	0	0	0
S37T	27.7689	22.7545	18.3258	23.0594	31.8618	23.0503	31.5457	28.1195	19.4215	18.1009	33.4928	29.1946	29.1444	16.5919	21.0046	30.303	12.1622	23.913	29.7101	12.5	43.2099	22.488	23.4043	35.6742	39.1931	35.3107	29.9233	32.8446	24.5823	21.1881	1.87793	0.339559	1.76678	2.43243	2.44499	0	0	0	0	0
Q52K	12.7295	14.3182	18.7879	18.4073	18.8596	22.2965	15.771	20.6452	21.6304	25.9694	26.3501	20.5258	21.9941	17.2662	20.2915	22.1249	25.1469	27.1248	21.6155	21.9251	17.6068	17.7294	25.355	18.2609	16.835	15.6146	14.0406	12.368	15.9443	19.0559	0	0	0	0	0	0	0	0	0	0

## Sheet: Fig. 1F
Rel. abun	0h		2h		6h
WT	0.178548	0.216757	0.244785	0.265429	0.294675	0.177851
DT	0.237641	0.312734	0.352712	0.378214	0.342752	0.375422
W23Y	0.153287	0.253211	0.312755	0.353642	0.243699	0.343462
Q52K	0.225643	0.267342	0.295364	0.31488	0.304764	0.349891
R248W	0.203524	0.093653	0.128633	0.142759	0.120285	0.160385
R273H	0.063565	0.229483	0.132472	0.150542	0.210202	0.210381
I255S	0.123764	0.135284	0.140584	0.121321	0.085523	0.125291

## Sheet: Fig. 1G
Rel. abun	0h		2h		6h
WT	0.281073	0.460073	0.430923	0.550712	0.532772	0.555839
DT	0.316623	0.29643	0.321758	0.301254	0.427381	0.53822
W23Y	0.37623	0.270834	0.320775	0.28222	0.28784	0.309843
Q52K	0.243775	0.203711	0.286637	0.227646	0.33264	0.313248
R248W	0.28065	0.32345	0.29064	0.35026	0.520856	0.525768
R273H	0.396445	0.41435	0.542766	0.58261	0.503653	0.60253
I255S	0.385675	0.463018	0.55362	0.51023	0.482654	0.522003

## Sheet: Fig. 1J
Rel. abun	Crl	WT	DT	W23Y	S37T	Q52K	R248Q	R248W	R273H	I255S
	0.803524	0.99683	1.68453	1.67553	1.72463	1.79575	1.27434	1.25385	1.28464	1.12564
	0.88643	1.02647	1.62354	1.69035	1.74308	1.65363	1.19573	1.31553	1.24327	1.22637

## Sheet: Fig. 1K
Rel. abun	Crl	WT	DT	W23Y	S37T	Q52K	R248Q	R248W	R273H	I255S
	0.694636	0.74365	1.54387	1.35854	1.26356	1.17354	1.24365	1.20534	0.96342	1.08456
	0.573254	0.75431	1.56385	1.62884	1.67753	1.5362	0.85745	0.9254	0.885321	0.98463

## Sheet: Fig. 1L
Rel. abun	Crl	WT	DT	W23Y	S37T	Q52K	R248Q	R248W	R273H	I255S
	0.402774	0.50132	0.793864	1.32974	1.07424	1.19553	0.90353	0.673964	0.573542	0.4142
	0.42635	0.52737	1.10365	0.93963	0.69836	0.98374	0.42804	0.63242	0.92264	0.74472

## Sheet: Fig. 2A
Rel. abun	0h		2h		6h
Crl	1.09282	0.606074	1.08012	0.67268	1.63613	0.887219
WT	1.27209	0.346708	1.06352	0.25211	0.961075	0.604482
DT	1.13982	1.27716	1.54851	2.29142	1.82397	2.52089
W23Y	1.43742	1.70638	1.66366	1.93303	1.97968	2.64979
Q52K	1.83438	2.39134	1.76741	2.34685	1.94492	2.19
R248W	0.937388	0.402091	0.672775	0.367309	0.669822	0.658244
R273H	0.490042	0.40751	0.378233	0.384582	0.347814	0.452164
I255S	0.254411	0.660709	0.250415	0.428716	0.227523	0.361591

## Sheet: Fig. 2B
Rel. abun	0h		2h		6h
Crl	0.570076	0.178397	0.531355	0.383171	0.500133	0.428174
WT	0.487806	0.375386	0.599976	0.387104	0.588945	0.463611
DT	0.686323	0.643916	0.649644	0.670044	0.522823	0.544432
W23Y	0.602932	0.715454	0.635393	0.809447	0.674084	1.02971
Q52K	0.611786	1.01913	0.525118	0.702869	0.481614	0.674198
R248W	1.00509	1.34876	1.00351	1.32095	1.19132	1.3376
R273H	1.12953	1.09688	1.03783	1.02984	1.04611	1.10909
I255S	0.908124	0.882344	1.11061	1.08019	1.07776	1.07562

## Sheet: Fig. 2C
Rel. abun	Crl	WT	DT	W23Y	Q52K	R248W	R273H	I255S
	5.24869	4.30275	3.72046	4.26643	4.37543	7.02742	5.83113	6.18355
	5.34132	4.36124	3.68435	4.41237	4.73275	7.20567	5.85362	6.54455

[truncated: 158 more sheets: Fig. 2D, Fig. 2E, Fig. 2G, Fig. 2H, Fig. 3B, Fig. 3C, Fig. 3D, Fig. 3E, Fig. 3F, Fig. 3I, Fig. 3J, Fig. 3K, Fig. 3L, Fig. 3M, Fig. 3N, Fig. 3O, Fig. 3P, Fig. 4A, Fig. 4B, Fig. 4C …]
